# Supplementary material for: Tissue Circular RNA_0004018 and 0003570 as Novel Prognostic Biomarkers for Hepatitis B-Related Hepatocellular Carcinoma
Source: Genes (Basel). 2023 Oct 20;14(10):1963. doi: 10.3390/genes14101963 (PMC10606672; doi:10.3390/genes14101963)
Supplement: Supplementary file 1 [file genes-14-01963-s001.zip]

Archive with 1 entries (1 files):
- genes-2654914-supplementary.pdf
